# Supplementary material for: The effect of CO2 enrichment on net photosynthesis of the red alga Furcellaria lumbricalis in a brackish water environment
Source: PeerJ. 2016 Oct 5;4:e2505. doi: 10.7717/peerj.2505 (PMC5068446; doi:10.7717/peerj.2505)
Supplement: Supplemental Information 1 [file peerj-04-2505-s001.xls]

## Sheet: Lab experiment
Water temperature	hourly net primary production (NP) rates
°C	mg O2 gdw–1 h–1
5	0.425618
5	0.395097
5	0.663968
5	0.842618
5	0.939499
5	0.65
10	0.876327
10	1.36141
10	1.77731
10	1.5887
10	1.71103
10	2.23299
15	0.810306
15	0.733797
15	0.487375
15	0.295463
15	0.63548
15	0.680097
20	0.584125
20	0.749148
20	0.744478
20	0.512458
20	0.515695
20	0.644751
25	0.462362
25	0.186819
25	-0.299085
25	0.229538
25	0
25	0
